# Supplementary material for: Spherical Coordinate System for Dyslipoproteinemia Phenotyping and Risk Prediction
Source: J Clin Med. 2025 Oct 24;14(21):7557. doi: 10.3390/jcm14217557 (PMC12610519; doi:10.3390/jcm14217557)
Supplement: Supplementary file 1 [file jcm-14-07557-s001.zip]

Archive with 1 entries (1 files):
- jcm-3870461-supplementary.pdf
